# Supplementary material for: An Experimental Field Trial Investigating the Use of Bacteriophage and Manure Slurry Applications in Beef Cattle Feedlot Pens for Salmonella Mitigation
Source: Animals (Basel). 2023 Oct 11;13(20):3170. doi: 10.3390/ani13203170 (PMC10603643; doi:10.3390/ani13203170)
Supplement: Supplementary file 1 [file animals-13-03170-s001.zip]

Archive with 1 entries (1 files):
- animals-2562702-supplementary.pdf
